# Supplementary material for: Monitoring heart rhythms in adult males with X-linked ichthyosis using wearable technology: a feasibility study
Source: Arch Dermatol Res. 2025 Feb 6;317(1):351. doi: 10.1007/s00403-025-03884-x (PMC11802695; doi:10.1007/s00403-025-03884-x)
Supplement: Supplementary file 1 — Supplementary Material 1 [file 403_2025_3884_MOESM1_ESM.xlsx]

## Sheet: Pre trial screening
Participant Number	If you are interested in taking part in this feasibility trial, please confirm that you meet all of the following inclusion criteria:	Please confirm whether you have any pre-existing cardiac conditions (diagnosed by a medical professional)	If yes, please provide as much detail as you can (e.g. type of condition, treatment, severity, etc.)	Please confirm whether you have any pre-existing major medical conditions (apart from skin or heart conditions) that require the use of long-term (>3 months) prescription medication. - Selected Choice	Please confirm whether you have any pre-existing major medical conditions (apart from skin or heart conditions) that require the use of long-term (>3 months) prescription medication. - Unsure (please clarify) - Text	If yes, please provide as much detail as you can (e.g. type of condition, treatment, severity, etc.)	Have you ever been diagnosed with any of the following:
2	1	1	High blood managed by ramapril 2.5mg tablets	2
3	1	1	I have had three episodes of atrial fibrillation during 2011. I take Apixaban 5mg twice a day and Bisoprolol 1.25 mg once a day, I can take another if I feel palpitations. I do feel missed beats occasionally.	1		Diabetes. Metformin Hydrochloride 1000 mg twice a day. Empagliflozin 10 mg once a day. Alogliptin25 mg once a day.
5	1	1	Episode of AF in Feb 2022 (confirmed by ECG in A&E). Has occurred once or twice since, but reverted itself after an hour.	2
6	1	1	Paroxysmal atrial fibrillation	1		Under-active thyroid (Levothyroxine), Hayfever (Fexofenadine), Depression (Fluoxetine)	4
7	1	1	Treated Hypertension - Treatment - Half Securon 120mg 1 per day and Indapamide 1.5mg taken once a day. I have recently seen a Cardiologist and he stated in his letter (18/08/2023) - Documented supraventricular ectopic beats, in his commentary he says.."A continuous Holter recording has shown underlying sinus rhythm, there is evidence of atrial ectopics and occasional runs of ectopics. There is no…	1		Lansoprazole 30mg per day - reflux and hiatus hernia. Glaucoma - Latanoprost Having SLT in December	3

## Sheet: ECG Readings
What is your participant ID number?	Please upload your three ECG PDF outputs from this week (Monday-Sunday) Output 1 (Tuesday): -	What date was this reading taken?	What time was this reading taken?	Compared to your normal levels of stress/anxiety, please rate your stress/anxiety at the time of this reading (1 = not stressed at all, 9 = very stressed):	Output 2 (Friday):	What date was this reading taken?	What time was this reading taken?	Compared to your normal levels of stress/anxiety, please rate your stress/anxiety at the time of this reading (1 = not stressed at all, 9 = very stressed):	Output 3 (Sunday):	What date was this reading taken?	What time was this reading taken?	Compared to your normal levels of stress/anxiety, please rate your stress/anxiety at the time of this reading (1 = not stressed at all, 9 = very stressed):	Have you experienced any NEW heart related symptoms this week? For example: heart palpitations, pain in chest, breathlessness, etc.	If yes, please describe:	Have you received any cardiovascular/heart-related alerts from your Apple Watch this week?	If yes, please describe the circumstances (i.e. what had you just been doing/were you doing, and how were you feeling? - if you received more than one alert, please label these ALERT1, ALERT2, etc.):	Please upload the ECG PDF for these alert(s): - Id	Please upload the ECG PDF for these alert(s): - Name	Please upload the ECG PDF for these alert(s): - Size	Please upload the ECG PDF for these alert(s): - Type	ALERT 1 (please only complete if you received 1+ alerts): Compared to your normal levels of stress/anxiety, please rate your stress/anxiety at the time of these alerts (1 = not stressed at all, 9 = very stressed):	ALERT 2 (please only complete if you received 2+ alerts): Compared to your normal levels of stress/anxiety, please rate your stress/anxiety at the time of these alerts (1 = not stressed at all, 9 = very stressed):	ALERT 3 (please only complete if you received 3+ alerts): Compared to your normal levels of stress/anxiety, please rate your stress/anxiety at the time of these alerts (1 = not stressed at all, 9 = very stressed):	ALERT 4 (please only complete if you received 4+ alerts): Compared to your normal levels of stress/anxiety, please rate your stress/anxiety at the time of these alerts (1 = not stressed at all, 9 = very stressed):	ALERT 5 (please only complete if you received 5+ alerts): Compared to your normal levels of stress/anxiety, please rate your stress/anxiety at the time of these alerts (1 = not stressed at all, 9 = very stressed):		Cardiologist 1	Cardiologist 2
2	F_1EX6eBX2RzPqJ3X	2023-02-24	12.35	1	F_3lRETTJGT8SmrYh	2023-02-26	7.43	2	F_2zHLBG1IRqqgoTD	2023-02-26	7.43	1	2		3												Normal sinus rhythm	Normal sinus rhythm
3	-	-	-	-	F_UyfcdSdGNh77eAV	2023-02-24	19.51	6	F_3e49QePgp4mYWKx	2023-02-26	23.09		Yes	Slight breathlessness.	No												Normal sinus rhythm	Normal sinus rhythm
2	F_2X6WGoRa6Mg0ogx	2023-02-28	7.32	1	F_1rc7QQjVlt32zUG	2023-03-03	7.49	1	F_12s4joB7K4HNOKY	2023-03-05	11.21	2	Yes	Only due to testing positive for Covid and a cold	3												Normal sinus rhythm (Reading 1). Normal sinus rhythm + frequent unifocal VPBs (Reading 2&3).	(1) Sinus rhythm with some artefact, (2/3) Sinus rhythm
3	F_246IyHuZAmtsjHn	2023-02-27	23.59.36	2	F_2712bDjLpNWeTQx	2023-03-03	11.06	5	F_pmC72R8mHCMTAaZ	2023-03-05	4.59	2	Yes	Palpitations on and off throughout the week. I had an inconclusive result on 03/03/2023 and a high heart rate on 05/03/2023 I also had inconclusive ECGs on that day. I have had inconclusive results on other days that I have not had to send you as well.	No												All normal sinus rhythm	All normal sinus rhythm
2	F_1Km7MHO9MW0mtOA	2023-07-03	7.52	1	F_2ASxqc1hb6i0sxc	2023-03-12	7.35	1	F_3k1fwG0rgx5BEKN	10/032023	22.4	1	No		No												(1) Sinus rhythm with frequent unifocial VPBs, (2) Sinus rhythm with frequent unifocial VPBs, (3) Sinus rhythm wirh single VPB	(1) Sinus rhythm with frequent unifocial VEs, (2) Sinus rhythm with frequent unifocial VEs, (3) Sinus rhythm wirh few VE
3	F_3lDBfJH04IbgtKc	2023-03-07	19.41	7	F_SCTOW4hurXTnCZb	2023-03-10	13.1	4	F_1IJYxRoOnkiI1XU	2023-03-12	23.34	3	Yes	Felt irregular heart beats on occasions.	Unsure												(1) Sinus rhythm with unifocal VPBs. (2) Sinus rhythm with unifocal VPBs, (3) Sinus rhythm with one VPB	(1) Sinus rhythm (SR) with frequent ventricular ectopics / extrasystoles (VEs), (2) SR with frequent Ves, (3) SR with one VE
3	F_1KdwLBs5HSoCgRI	2023-03-14	20.1	6	F_6n96P0xMf9oXo7D	2023-03-17	20.47	2	F_UGgLYE5o07fp1xT	2023-03-19	0.1	3	Yes	Sensation of palpitations and lightheaded I also felt like I was going pass out. I went to A&E Monday 13th March 2023 they gave me an ECG and took my blood and then I was discharged without any further action.	No												Sinus rhythm with unifocal VPBs.	SR with frequent VEs
2	F_1rBUecfFTktmgUw	2023-03-14	7.3	1	F_3hz2YDRzsbgsOW6	2023-03-17	7.45	1	F_3Dw4eyvFQqhsEgP	2023-03-19	8.19	1	No		No												All normal sinus rhythm	All normal sinus rhythm
3	F_2uTKbuZ9IBl2Rix	2023-03-21	8.46	4	F_3dMomh4B16rV0yb	2023-03-24	11.21	6	F_1qaGQabiAJGRHsx	2023-03-26	17.24	5	2		3												All sinus rhythm with unifocal VPBs	Sinus rhythm with frequent ventricular extrasystoles
5					F_1eKMSdzAkKBcYg6	2023-03-24	8.29	4	F_3ISlhJQ8uUhOEFB	2023-03-26	8.33am	3	2		3												ECG 1 = Sinus rhythm/ ECG 2 Sinus bradycardia 50/min	Sinus rhythm
2	F_2PuKwxluCO8xL5q	2023-03-21	7.45	1	F_2eXXF3EXNUqYSBY	24.03/2023	6.35	1		2023-03-26	9.15	1	2		3												Sinus rhythm	Sinus rhythm
5	F_5746YI728itmMoh	2023-03-28	9.03am	2	F_1mReh3gYd0j1G12	2023-03-31	9.26am	1	F_2velxycnjtDjjYS	2023-04-02	1.54pm	3	2		3												Sinus rhythm	Sinus rhythm
2	F_3R1Qfmgz3oFCkOi	2023-03-28	7.48	1	F_1DCrSZnlyfuXbAQ	2023-03-28	8		F_3KVZmhfT9FxmfX4	2023-04-03	8	1	2		3												Sinus rhythm	Sinus rhythm
3	F_32VLGi7Bcg6xI8X	2023-03-28	17.13	4	F_00cdz37qd07dCaR	2023-03-31	20.46	3	F_XunGSHAmO17Nyff	2023-04-02	16.54	2	2		3												Sinus rhythm with frequent unifocal VPBs	Sinus rhythm with frequent ventricular extrasystoles
2	F_eeZx1TjT3SjPpx7	2023-04-04	22.38	1	F_23gJlejo2wuUtZQ	2023-04-07	7.35	1	F_phCTZp8MuwzDYtj	2023-04-09	8.32	1	2		3												Sinus rhythm	All sinus rhythm
5	F_1i35G0HBaQwb7q2	2023-04-04	6.38pm	1	F_3JeE2Y7hl06bxHu	2023-04-07	6.16pm	1	F_333ftGSADSH6TIq	2023-04-09	12.30pm	1	2		3												ECG 1 = Sinus rhythm, ECG 2. This is a regular rhythm. There is artefact. I’m not convinced it’s all sinus. I think its sinus rhythm alternating with a junctional rhythm. No convincing evidence of AF., ECG 3 = Sinus bradycardia	All sinus rhythm
3	F_3kboV7I60Jxsd4o	2023-04-04	4.57	1	F_3D5fp5hbbg1b9JB	2023-04-07	16.12	4	F_1rxiCwJxTMlU7H2	2023-04-09	21.17	2	2		3												Sinus Rhythm with frequent unifocal VPBs	All sinus rhythm with frequent vernticular ectopics/extrasystoles
3	F_cJ71Rjr8H2Ry1A5	11-04-2023	21.10	1	F_3szSte4wMofLwIA	14-04-2023	17.02	3	F_2P4D4nXSHRhS88Y	16-04-2023	18.14	3	2		3												ECG1=sinus rhythm+VPB, ECG2 and ECG3=sinus rhythm with unifocal VPBs	All sinus rhythm with frequent VEs
5	F_abBFDMUfNshDqsV	11/4/23	4.24pm	1	F_1mPYge6OqLD0c9A	14/4/23	1.07pm	1	F_1pMNrv8HTd0AolN	16/4/23	8.05pm	2	2		3												ECG1=sinus rhythm, ECG2=sinus bradycardia 55/min, ECG3=sinus rhythm	All sinus rhythm
2	F_3nq63gOjdaAJNgP	11/04/23	06.50	1	F_1LcKSSnggESFeUS	14/04/23	13.54	1	F_10ZTe9hqwDSBaLr	16/04/23	17.18	1	2		3												All three traces sinus rhythm	All sinus rhythm
3	-	18-04-2023	12.07	2	-	21-04-2023	10.39	5	-	23-04-2023	02.59	1	No		No												ECGs 1,2 and 3 all SR + unifocal VPBs	Sinus rhythm with frequent VEs
5	Reading forgotten to be taken			1	-	21/4/23	7.50pm	1	-	23/4/23	9.03am	1	No		No												ECG1=not recorded, ECG2=sinus bradycardia 55/min, ECG3=sinus bradycardia 45/min	All sinus rhythm
6					F_1hyCDkk87W4wfNr	28/04/2023	09.42	3	F_1H7TTcmQ7Bz3tUc	30/04/2023	20:45	2	No		Yes												ECG1=not submitted, ECG2=sinus rhythm bradycardia 55bpm, ECG3=sinus rhythm	All sinus rhythm
5	F_3qeUoXkPhpgRHsm	25/4/23	8.33am	1	F_2eXd7ILOo1nFGej	28/4/23	11.34am	1	F_31Fo0tGhyce3Zjf	30/4/23	9.56am	1	No		No												ECG1=sinus rhythm bradycardia 50bpm, ECG2=sinus rhythm, ECG3=sinus rhythm	SR with some periods of sinus arrhythmia (the latter being a normal finding in young healthy individuals)
6	-	2023-05-02	10.06	2	Not uploaded		10.06	3	-	2023-05-07	12.07	3	No		No												Both traces sinus rhythm	Both traces sinus rhythm
5	-	2023-05-02	9.20am	1	-	2023-05-05	9.36am	1	-	2023-05-07	11.27am	3	No		No												All three sinus rhythm	All three traces sinus rhythm
6	F_1g5QfBjRYIwjECF	09/05/2023	12.10		F_2xRcZ9BI4zoZYp5	12/05/2023	17.09	3	F_CgF9Z7GXFyqFGVP	14/05/2023	14.29	2	No		No												All sinus rhythm	All sinus rhythm
5	F_1GJk4yhFiv16NaZ	10/5/23	7.40am	1	F_cx3O7SKGxAegHnz	12/5/23	9.49am	1	F_3mmFLUntJiWdaxQ	15/5/23	12.58	1	No		No												All sinus rhythm (although a lot of artefact in ECG2)	All sinus rhythm (but movement artefact in ECG2)
6	F_cuR1S55oDcCdX9L	16.05.2023	18.22	3	F_RRhcJM3cgjpmkb7	19.05.2023	19.13	3	F_1gBFHnK6OFEYGqu	21.05.2023	19.37	3	No		No												All sinus rhythm	All sinus rhythm
6	F_838DwX0bbWeXDZn	23.05.23	14.41	5	F_2cjYJ9KJHevR5Fe	26.05.24	10.50	3	F_3NJrIntavJswSN8	28.05.23	22.43	1	No		No												ECG1 and ECG2=sinus rhythm, ECG3=sinus bradycardia	All sinus rhythm
6	F_3RxPlxBqqMxUYF1	30.05.2023	16.55	3	F_24nGWZxz5KHlBB4	02.06.2023	11.29		F_1f7oOjdYk21DIM9	04.06.2023	15.14		No		No													All sinus rhythm
6	F_bQxHoj6gBh08CJz	06.06.2023	14.11		F_21uLe3TLP84CG9S	09.06.2023	14.02		No reading				No		No													Both sinus rhythm
6	F_2rSnItkGSHGJzB7	13.06.23	09.54		F_3Gp1zbtwrkjPvH2	16.06.23	11.32	3	F_1IfNDNw3E6B00JA	19.06.23	10.01		No		No												All sinus rhythm	All sinus rhythm
7	F_7WBc9xWRdjIMVkB	2023-12-05	21:49:00		F_1F8TSv0goZC4jFE	2023-12-08	19:26:00	7	F_a98bbFPsJ6vutPP	2023-12-10	20:51:00	8	No		No												All sinus rhythm	All sinus rhythm
7	F_w6G5UVrNWEu7e6J	2023-12-12	11:11:00	3	F_pydOgKlWj1cKz4d	2023-12-15	13:47:00	2	F_2dyjl5oA4lEAyX4	2023-12-17	15:04:00	4	No		No												All sinus rhythm	All sinus rhythm
7	F_2ZQDsmkxDDLve8e	2023-12-19	14:38:00	3	F_88iVenagj3yZmr7	2023-12-21	11:03:00	7	F_1C4kZuicc5lAOqI	2023-12-22	20:05:00	3	1	At Shopping Centre Heart flutters/see attached	3												All sinus rhythm	All sinus rhythm
7	F_1jpw8Izjdp4JO9E	2023-12-26	17:49:00	3	F_2zJbFQcHU11Dzsa	2023-12-29	17:49:00	4	F_2Ybot6ECck3M3ZN	2023-12-31	16:40:00	3	1	I could feel my heart beat raising and not calming for some time - file attached	1	Fast Heart Beat - could feel my heart racing/had a cold and cough	F_af9gzvWQvmuD8fn	4									All sinus rhythm	All sinus rhythm
7	F_3JmgIABycTrUI5c	2024-01-02	22:42:00	3	F_SJJikMYwv4WSI2B	2024-01-05	14:21:00	6	F_2Bgt01wgUEzQD2V	2024-01-07	16:40:00	6	2		3												All sinus rhythm	All sinus rhythm
7	F_1CKE51W9yv6ieHW	2024-01-09	20.53	3	F_beId5oVIxdnpx2V	2024-01-12	10.28	6	F_3e3PmO3KcXdRicT	2024-01-13	20.23	3	2		3												All sinus rhythm	All sinus rhythm
7	F_1INkbJcv5so2x7U	2024-01-16	09:47:00		F_2ccFZuAT3XNAeul	2024-01-19	9.40am	2	F_ZaVd99K5Lneyk49	2024-01-21	14.41	7	2		3												All sinus rhythm	All sinus rhythm
7	F_1N9VGchUZn9DRxp	2024-01-23	16:51:00	6	F_3CCmljgP1CeNAsR	2024-01-26	09:56:00	3	F_3IXnRKZ17w9QV8H	2024-01-28	09:01:00	2	2		3												All sinus rhythm	All sinus rhythm

## Sheet: Post trial feedback
Q1.1	Q2.1_1	Q2.1_2	Q2.1_3	Q2.2	Q3.1_1	Q3.1_2	Q3.1_3	Q3.2	Q4.1_1	Q4.1_2	Q4.2	Q4.3	Q4.4_1	Q4.4_2	Q4.4_3	Q4.4_4	Q5.1	Q5.2_1	Q5.3	Q6.1	Q6.2	Q6.3
What is your participant ID number?	Please rate the following statements, based on your engagement in the 8-week trial: - Frequency of monitoring	Please rate the following statements, based on your engagement in the 8-week trial: - Ease of data return (ECG PDFs)	Please rate the following statements, based on your engagement in the 8-week trial: - Engagement with study	Do you have any suggestions for improvements to this study based on your experiences?	Please rate the ease of using the ECG app over the 8-week period, based on the following categories: - Downloading ECG outputs	Please rate the ease of using the ECG app over the 8-week period, based on the following categories: - Opening and using ECG app	Please rate the ease of using the ECG app over the 8-week period, based on the following categories: - Understanding information	If you have experienced any issues using the ECG app, please describe:	Please rate the ease of using the Apple Watch, based on the following categories: - Using ECG function via watch	Please rate the ease of using the Apple Watch, based on the following categories: - Understanding any alerts or information from watch	If you have experienced any issues using the Apple Watch, please describe:	If you have experienced any issues wearing the Apple Watch, please describe (skin itching, uncomfortable to wear, etc.):	Please rate the following statements about wearing the watch: - I found the watch comfortable to wear on a daily basis	Please rate the following statements about wearing the watch: - I found that wearing the watch irritated my skin	Please rate the following statements about wearing the watch: - I found that wearing the watch made my skin condition worse over the 8-week period	Please rate the following statements about wearing the watch: - I found the sensation of wearing the watch every day overwhelming	Have you experienced any other difficulties or challenges throughout the trial that you would like you tell us about?	How happy are you with providing clinical/health data to the research team? - Click to write Choice 1	If applicable, please explain your rating:	We are really interested in knowing more about your feelings around the use of cardiac screening as a potential preventative measure for individuals with XLI (or female XLI carriers). Please provide any general thoughts, or concerns below:	What are your thoughts on the use of wearable technology such as the Apple Watch as a method for preventative cardiac screening? How might this method compare to attending regular hospital appointments? Please provide any comments below:	Any other general comments or feedback about the cardiac screening:
	1 (not very satisfied) - 10 (very satisfied)	1 (not very satisfied) - 10 (very satisfied)	1 (not very satisfied) - 10 (very satisfied)		0 (very difficult to use) - 10 (very easy to use)	0 (very difficult to use) - 10 (very easy to use)	0 (very difficult to use) - 10 (very easy to use)		0 (very difficult to use) - 10 (very easy to use)	0 (very difficult to use) - 10 (very easy to use)			0 (strongly disagree) - 10 (strongly agree)	0 (strongly disagree) - 10 (strongly agree)	0 (strongly disagree) - 10 (strongly agree)	0 (strongly disagree) - 10 (strongly agree)		0 (not happy) - 10 (very happy)
2	10	10	10	No I don’t	10	10	10		10	10			10				No	10
3	10	10	10	A larger watch strap would have helped, the strap was on its maximum, there was no room for adjustment. It took a while to work out how to save the files to send, maybe a clearer step by step guide for a novice like me. I also had to purchase a newer iPhone as my old iPhone would not update. It would have been helpful to know what software update I would need to use the Apple Watch.	10	10	10	Once I had worked it out it became easy.	10	10	The only alerts or notifications were that my AF was 2% or less.	A little tight on my wrist.	9	0	0	0	It was just at the beginning, it took a couple of days to work it all out and get a newer iPhone delivered that would accept the new software update that would work with the Apple Watch.	10	Hopefully it will help myself, others and people in the future who have XLI.		I agree but from my experiences hospital staff and some GP’s are not yet open to this technology, maybe within the next decade. Personally I think the Apple Watch is way of alerting us if we need to get cardiac screening as long as we can learn how to read the ECGs.	I would like some feedback from yourselves, as we are not experts in reading ECGs.
5	10	10	10	One small thing was the scale on the form for ‘stress / anxiety’ said that 1 = not stressed at all, 9 = very stressed, but the image of the scale shows “1= worst and 9=best” so that was a bit contradictory	10	10	10		10	10			10	0				10				Although taking ECG’s three times a week was manageable, I don’t know whether monitoring for a set time period would provide more accurate data. At all times of taking a reading my heart rhythm was fine
6	8	9	8	Not really. All communication very good and made it easy to do	9	9	6		10	8	Battery life isn’t great		10	2		0		8		I think it’s a fantastic idea. As someone who has AF, I would love to know if it could have been linked to the episode I had.	Really good idea - if the tech is reliable, I think it should be encouraged and could help alleviate pressure on services	Very easy, seamless and professional. Look forward to hearing more about the outcomes. Happy to provide more info around my AF if helpful
7	8	5	10		10	10	8		10	7			8	2	2	7	Uploading information from the Health App File. For some reason it took a while to find the downloaded pdfs	10		As I have occasional palpitations and ectopic heart beats I was interesting to see if the watch would identify these. It was always by accident when taking my ECG that I caught irregular heart beats. I was never notified by the watch or iPhone even though I could feel them. I had a 2 week monitoring using an ECG on my chest which picked up all the irregular heart beats.	I think wearing ECG mentor bight work better. I wore a Holter Monitor that picked up discrepancies in my heart beat. However my condition my not have been what you were looking for in the study.	I found the monitoring easy and I was pleased to join your study. Thank you.
